# Supplementary material for: Prognostic Scores for Liver Resection in Colorectal Metastases: Performance, Limitations, and Methodological Pitfalls—A Systematic Review and Meta-Analysis
Source: Cancers (Basel). 2026 Feb 14;18(4):625. doi: 10.3390/cancers18040625 (PMC12939581; doi:10.3390/cancers18040625)
Supplement: Supplementary file 1 [file cancers-18-00625-s001.zip]

Archive with 6 entries (6 files):
- Supplementary Figure 1.pdf
- Supplementary Table 1.pdf
- Supplementary Table 2.pdf
- Supplementary Table 3.pdf
- Supplementary Table 4.pdf
- Supplementary Table 5.pdf
